# Supplementary material for: Cellular content plays a crucial role in Non‐typeable Haemophilus influenzae infection of preinflamed Junbo mouse middle ear
Source: Cell Microbiol. 2018 Oct 15;21(1):e12960. doi: 10.1111/cmi.12960 (PMC6491974; doi:10.1111/cmi.12960)
Supplement: Supplementary file 1 — Data S1 Supporting Information [file CMI-21-na-s001.xlsx]

## Sheet: Sheet1
Average voulme calculated from dot blots of Bulla fluids using Image Lab (BioRad)
Infected											Not infected
GCSF	130.971	195.774	487.171	132.152	139.292	280.392	440.511	346.661		GCSF	212.166	225.548	268.881	279.027	229.825	274.864	253.099	267.494
GMCSF	266.086	436.338	718.123	637.43	310.614	454.968	620.365	591.048		GMCSF	502.741	483.157	361.892	758.541	423.577	480.868	426.617	688.503
IL-2	7.95	93.1015	338.771	133.939	29.0833	188.114	325.183	280.861		IL-2	267.682	261.39	165.359	338.782	242.92	315.71	167.94	266.834
IL-3	68.1288	187.162	289.88	70.8667	122.147	249.508	251.505	149.515		IL-3	334.599	274.533	141.399	344.868	292.631	279.742	144.576	258.076
IL-4	932.232	984.817	1292.51	1195.81	869.402	870.192	1218.95	973.939		IL-4	845.609	901.907	1016.86	921.863	900.806	977.764	1051.95	906.113
IL-5	205.68	218.198	403.777	162.721	221.48	245.011	392.674	218.424		IL-5	170.91	251.896	225.362	248.566	150.586	234.006	241.904	237.77
IL-6	101.644	143.635	314.183	129.315	133.42	223.489	315.529	129.648		IL-6	82.1007	141.53	175.449	165.495	119.896	197.126	164.824	144.339
IL-9	365.274	515.338	552.626	674.479	402.062	541.72	684.892	622.539		IL-9	412.073	495.45	518.704	501.027	402.367	540.702	463.264	496.615
IL-10	136.414	288.58	366.329	341.539	190.135	350.695	339.626	283.915		IL-10	184.573	253.544	251.091	234.069	178.477	284.654	174.63	257.994
IL-12(p40/p70)	217.141	430.871	469.747	495.788	271.626	427.071	409.595	383.861		IL-12(p40/p70)	345.883	514.491	242.953	419.611	283.737	493.442	230.492	450.265
IL-12(p70)	385.389	478.762	583.414	574.012	331.905	488.198	539.389	620.018		IL-12(p70)	457.38	551.418	305.782	530.72	427.507	560.036	275.243	586.987
IL-13	302.832	489.526	549.535	433.345	374.965	453.871	430.45	364.176		IL-13	427.974	486.054	293.595	439.241	428.441	465.89	273.964	408.902
IL-17A	197.238	188.271	302.044	212.57	229.129	206.435	297.292	172.218		IL-17A	129.362	222.242	260.855	145.32	139.556	211.46	150.219	120.702
IFN-gamma	204.965	244.998	339.462	244.097	198.814	278.992	303.814	186.255		IFN-gamma	137.78	234.418	195.219	220.623	154.277	212.418	116.564	146.108
CCL-2	798.135	1057.72	1160.95	1244.67	829.771	1010.27	1044.49	1053.2		CCL-2	776.138	993.466	892.885	980.562	747.471	909.03	877.576	884.878
MCP-5	450.189	693.338	703.602	627.576	436.717	591.792	517.177	554.994		MCP-5	428.701	615.848	517.534	541.768	398.332	564.296	353.552	472.453
RANTES	985.65	1274.67	1186.2	1159.42	882.517	1111.85	983.171	1048.69		RANTES	857.919	980.945	868.098	1121.4	745.041	892.042	714.734	810.768
SCF	143.189	279.023	173.474	167.861	126.608	297.265	115.844	77.5091		SCF	75.6042	180.599	50.9036	214.059	68.4648	147.078	24.1218	113.684
TNF-RI	380.208	599.35	496.698	681.6	396.989	685.483	407.517	506.891		TNF-RI	277.871	446.769	174.249	437.95	314.532	406.466	130.825	338.272
TNF-alpha	421.856	509.041	457.056	639.176	403.923	544.035	381.602	546.309		TNF-alpha	414.998	452.181	307.813	462.932	342.338	388.69	295.619	331.114
TPO	542.262	584.58	695.765	684.145	511.298	557.956	591.844	638.303		TPO	414.107	587.454	480.534	475.059	440.228	514.163	502.201	461.29
VEGF-A	126.783	101.38	103.608	101.436	133.153	95.647	36.2742	160.545		VEGF-A	74.0527	73.7994	34.3279	20.4776	51.6467	33.8721	19.3158	25.577
Fold change - NTHi infected vs. Non infected									Average	SEM
GCSF	-0.382694	-0.132008	0.811847	-0.526384	-0.393919	0.0201149	0.740466	0.295957	0.0541725	0.182641
GMCSF	-0.470728	-0.0969023	0.984355	-0.159662	-0.266689	-0.0538605	0.45415	-0.141546	0.0311396	0.164641
IL-2	-0.970301	-0.643821	1.0487	-0.604644	-0.880276	-0.404158	0.936303	0.0525651	-0.183203	0.279365
IL-3	-0.796387	-0.318252	1.05009	-0.794511	-0.58259	-0.108079	0.739604	-0.420654	-0.153848	0.244772
IL-4	0.102438	0.0919268	0.271075	0.297163	-0.0348632	-0.110018	0.158751	0.0748539	0.106416	0.0489645
IL-5	0.203442	-0.133774	0.791682	-0.345361	0.470788	0.0470274	0.623262	-0.0813619	0.196963	0.141035
IL-6	0.238039	0.0148755	0.790742	-0.218614	0.112792	0.133739	0.914341	-0.101778	0.235517	0.144122
IL-9	-0.11357	0.0401413	0.0653962	0.346192	-0.000758084	0.00188204	0.478405	0.253565	0.133907	0.0717582
IL-10	-0.260923	0.138185	0.458951	0.45914	0.0653159	0.232006	0.944832	0.10047	0.267247	0.126643
IL-12(p40/p70)	-0.372213	-0.162528	0.933492	0.181541	-0.0426859	-0.134505	0.777049	-0.147478	0.129084	0.16805
IL-12(p70)	-0.157398	-0.131761	0.907939	0.0815729	-0.223629	-0.128273	0.959685	0.0562724	0.170551	0.170664
IL-13	-0.292406	0.0071428	0.871747	-0.0134226	-0.124814	-0.0257981	0.57119	-0.109381	0.110532	0.140306
IL-17A	0.524699	-0.152854	0.157899	0.46277	0.641844	-0.0237641	0.979063	0.426806	0.377058	0.130496
IFN-gamma	0.487626	0.045137	0.73888	0.106398	0.28868	0.313415	1.60641	0.274774	0.482665	0.177832
CCL-2	0.028342	0.0646762	0.300219	0.269346	0.110105	0.111366	0.190194	0.190221	0.158059	0.0339874
MCP-5	0.0501239	0.125827	0.359527	0.158384	0.0963648	0.0487263	0.462803	0.174706	0.184558	0.0528757
RANTES	0.148884	0.299426	0.366438	0.0339089	0.184522	0.246414	0.375577	0.293453	0.243578	0.0410897
SCF	0.893933	0.544982	2.40789	-0.215822	0.849235	1.02114	3.80245	-0.318204	1.1232	0.484986
TNF-RI	0.368289	0.341521	1.85051	0.556341	0.262161	0.686447	2.11498	0.498474	0.83484	0.256071
TNF-alpha	0.0165251	0.125745	0.484851	0.380712	0.179896	0.399661	0.290857	0.649913	0.31602	0.0727316
TPO	0.309473	-0.00489168	0.4479	0.440126	0.161439	0.0851734	0.178501	0.383736	0.250182	0.0600338
VEGF-A	0.712068	0.373728	2.01818	3.95353	1.57815	1.82377	0.877961	5.27695	2.07679	0.601774
